# Supplementary material for: Pharmacokinetics of Lidocaine Hydrochloride Administered with or without Adrenaline for the Paravertebral Brachial Plexus Block in Dogs
Source: PLoS One. 2017 Jan 9;12(1):e0169745. doi: 10.1371/journal.pone.0169745 (PMC5221883; doi:10.1371/journal.pone.0169745)
Supplement: S1 File — Subject#, subject number; ID, identification; Formulation, lidocaine formulation used; Time (min), time following the initiation of the 1st injection; Cp (mg/L), plasma lidocaine concentration (mg/L). (XLSX) [file pone.0169745.s001.xlsx]

## Sheet: Feuil1
Subject#	ID	Formulation	Time (min)	Cp (mg/L)
1	SujetA	Plain	0	0
1	SujetA	Plain	4.17	1.03667
1	SujetA	Plain	11.63	1.86963
1	SujetA	Plain	16.63	2.3
1	SujetA	Plain	21.7	3.025
1	SujetA	Plain	25.83	3.79056
1	SujetA	Plain	35.63	2.65023
1	SujetA	Plain	51.5	2.06592
1	SujetA	Plain	67	1.55719
1	SujetA	Plain	86.5	1.44477
1	SujetA	Plain	108	1.08955
1	SujetA	Plain	135	0.881059
1	SujetA	Plain	177	0.551967
1	SujetA	Adrenalinated	0	0
1	SujetA	Adrenalinated	2.82	0.811793
1	SujetA	Adrenalinated	6.72	2.01585
1	SujetA	Adrenalinated	8.68	2.42374
1	SujetA	Adrenalinated	11.58	2.60393
1	SujetA	Adrenalinated	15.8	2.58327
1	SujetA	Adrenalinated	17.9	2.52628
1	SujetA	Adrenalinated	20.35	2.37
1	SujetA	Adrenalinated	24.35	2.31299
1	SujetA	Adrenalinated	30.62	2.13294
1	SujetA	Adrenalinated	46.33	2.04787
1	SujetA	Adrenalinated	63	1.82767
1	SujetA	Adrenalinated	83	1.48418
1	SujetA	Adrenalinated	106	1.43815
1	SujetA	Adrenalinated	131	1.1521
1	SujetA	Adrenalinated	180	0.67754
1	SujetA (bis)	Plain	0	0
1	SujetA (bis)	Plain	4.65	2.02156
1	SujetA (bis)	Plain	6.08	2.31266
1	SujetA (bis)	Plain	9.75	2.05377
1	SujetA (bis)	Plain	13	2.6451
1	SujetA (bis)	Plain	17.42	2.77077
1	SujetA (bis)	Plain	20.62	3.00105
1	SujetA (bis)	Plain	29.77	3.11519
1	SujetA (bis)	Plain	43.99	2.77125
1	SujetA (bis)	Plain	61.67	2.04136
1	SujetA (bis)	Plain	80	1.87436
1	SujetA (bis)	Plain	104	1.45455
1	SujetA (bis)	Plain	129	1.20679
1	SujetA (bis)	Plain	181	0.608854
2	SujetB	Plain	0	0
2	SujetB	Plain	2.88	0.60026
2	SujetB	Plain	6	1.11991
2	SujetB	Plain	11.5	2.13635
2	SujetB	Plain	13	2.2438
2	SujetB	Plain	20.75	2.50689
2	SujetB	Plain	23.25	2.66579
2	SujetB	Plain	27.8	2.97991
2	SujetB	Plain	44.6	2.52491
2	SujetB	Plain	60.67	2.28792
2	SujetB	Plain	82	1.96323
2	SujetB	Plain	115	1.46113
2	SujetB	Plain	144	1.16813
2	SujetB	Plain	184	0.813834
2	SujetB	Adrenalinated	0	0
2	SujetB	Adrenalinated	5.18	0.206997
2	SujetB	Adrenalinated	11.43	1.16126
2	SujetB	Adrenalinated	16.6	1.60731
2	SujetB	Adrenalinated	20.53	2.02544
2	SujetB	Adrenalinated	27.75	1.72108
2	SujetB	Adrenalinated	36.48	1.56882
2	SujetB	Adrenalinated	45.23	1.64043
2	SujetB	Adrenalinated	67	1.43659
2	SujetB	Adrenalinated	89	1.23178
2	SujetB	Adrenalinated	107	1.157
2	SujetB	Adrenalinated	137	1.03913
2	SujetB	Adrenalinated	177	0.740156
3	SujetC	Plain	0	0
3	SujetC	Plain	2.6	0.984998
3	SujetC	Plain	7.42	1.87939
3	SujetC	Plain	12.65	1.91406
3	SujetC	Plain	17.33	1.94686
3	SujetC	Plain	20.85	1.88474
3	SujetC	Plain	27.88	1.70588
3	SujetC	Plain	38	1.65426
3	SujetC	Plain	47.35	1.61093
3	SujetC	Plain	62.13	1.51808
3	SujetC	Plain	83	1.12998
3	SujetC	Plain	102	0.912898
3	SujetC	Plain	133	0.907936
3	SujetC	Plain	187	0.587002
3	SujetC	Adrenalinated	0	0
3	SujetC	Adrenalinated	2.87	0.373593
3	SujetC	Adrenalinated	6.07	0.791435
3	SujetC	Adrenalinated	10.05	1.04639
3	SujetC	Adrenalinated	13.73	1.1637
3	SujetC	Adrenalinated	19.7	1.06778
3	SujetC	Adrenalinated	23.5	1.1412
3	SujetC	Adrenalinated	31.65	1.49439
3	SujetC	Adrenalinated	47.73	1.31417
3	SujetC	Adrenalinated	64.73	1.23956
3	SujetC	Adrenalinated	86	1.18868
3	SujetC	Adrenalinated	105	1.06269
3	SujetC	Adrenalinated	138	0.813224
3	SujetC	Adrenalinated	177	0.820365
4	SujetD	Plain	0	0
4	SujetD	Plain	3.45	2.30338
4	SujetD	Plain	9.28	2.15994
4	SujetD	Plain	16.87	2.72129
4	SujetD	Plain	21.48	3.44772
4	SujetD	Plain	30.45	3.30568
4	SujetD	Plain	40.45	3.53387
4	SujetD	Plain	60	3.20315
4	SujetD	Plain	75	2.6336
4	SujetD	Plain	92	1.89618
4	SujetD	Plain	107	1.76144
4	SujetD	Plain	139	1.22069
4	SujetD	Plain	177	0.653105
4	SujetD	Adrenalinated	0	0
4	SujetD	Adrenalinated	2.62	0.862742
4	SujetD	Adrenalinated	6.47	1.66731
4	SujetD	Adrenalinated	11.28	1.31361
4	SujetD	Adrenalinated	17.05	1.03143
4	SujetD	Adrenalinated	18.9	1.69544
4	SujetD	Adrenalinated	21.47	1.97047
4	SujetD	Adrenalinated	25.17	2.1724
4	SujetD	Adrenalinated	33.27	1.55568
4	SujetD	Adrenalinated	65.63	1.49127
4	SujetD	Adrenalinated	82	1.27251
4	SujetD	Adrenalinated	101	1.20185
4	SujetD	Adrenalinated	130	1.2178
4	SujetD	Adrenalinated	184	0.822704
4	SujetD (bis)	Plain	0	0
4	SujetD (bis)	Plain	3.33	1.25053
4	SujetD (bis)	Plain	7.15	2.90642
4	SujetD (bis)	Plain	11.6	3.08747
4	SujetD (bis)	Plain	16.35	3.21064
4	SujetD (bis)	Plain	20.98	2.92574
4	SujetD (bis)	Plain	31	2.66953
4	SujetD (bis)	Plain	46.68	2.28911
4	SujetD (bis)	Plain	62	1.90797
4	SujetD (bis)	Plain	80	1.53869
4	SujetD (bis)	Plain	101	1.02765
4	SujetD (bis)	Plain	132	1.03892
4	SujetD (bis)	Plain	182	0.484393
5	SujetE	Plain	0	0
5	SujetE	Plain	3	2.19884
5	SujetE	Plain	5.87	1.48744
5	SujetE	Plain	9.87	1.35775
5	SujetE	Plain	13.97	1.39268
5	SujetE	Plain	18.42	1.37061
5	SujetE	Plain	21.05	1.65731
5	SujetE	Plain	25.05	1.58496
5	SujetE	Plain	34.92	1.62384
5	SujetE	Plain	56	1.1796
5	SujetE	Plain	65	1.00201
5	SujetE	Plain	80	0.941426
5	SujetE	Plain	104	0.716525
5	SujetE	Plain	130	0.639065
5	SujetE	Plain	179	0.30584
5	SujetE	Adrenalinated	0	0
5	SujetE	Adrenalinated	3.18	0.198237
5	SujetE	Adrenalinated	7.88	0.541657
5	SujetE	Adrenalinated	14.07	0.707399
5	SujetE	Adrenalinated	19.43	0.661476
5	SujetE	Adrenalinated	22.52	1.03004
5	SujetE	Adrenalinated	33	0.868385
5	SujetE	Adrenalinated	50.82	0.931574
5	SujetE	Adrenalinated	66.52	0.869455
5	SujetE	Adrenalinated	83	0.814156
5	SujetE	Adrenalinated	103	0.767377
5	SujetE	Adrenalinated	134	0.789368
5	SujetE	Adrenalinated	184	0.437256
6	SujetF	Plain	0	0
6	SujetF	Plain	2.7	1.33854
6	SujetF	Plain	11.72	3.0989
6	SujetF	Plain	21	4.35686
6	SujetF	Plain	35.92	3.40624
6	SujetF	Plain	52.18	2.84677
6	SujetF	Plain	66.03	2.6226
6	SujetF	Plain	83	2.45364
6	SujetF	Plain	106	1.99206
6	SujetF	Plain	133	1.6007
6	SujetF	Plain	183	1.0921
6	SujetF	Adrenalinated	0	0
6	SujetF	Adrenalinated	2.97	0.207217
6	SujetF	Adrenalinated	6.15	0.595017
6	SujetF	Adrenalinated	10.4	0.766262
6	SujetF	Adrenalinated	14.45	0.681816
6	SujetF	Adrenalinated	18.55	1.24627
6	SujetF	Adrenalinated	21.98	2.052
6	SujetF	Adrenalinated	32.87	1.51791
6	SujetF	Adrenalinated	49.98	1.91086
6	SujetF	Adrenalinated	67	1.87574
6	SujetF	Adrenalinated	90	1.66039
6	SujetF	Adrenalinated	112	1.50566
6	SujetF	Adrenalinated	135	1.51341
6	SujetF	Adrenalinated	174	1.10537
6	SujetF (bis)	Adrenalinated	0	0
6	SujetF (bis)	Adrenalinated	4.38	0.774182
6	SujetF (bis)	Adrenalinated	8.4	0.829097
6	SujetF (bis)	Adrenalinated	12.47	1.24629
6	SujetF (bis)	Adrenalinated	18.63	1.92593
6	SujetF (bis)	Adrenalinated	22.48	2.01315
6	SujetF (bis)	Adrenalinated	30	2.34492
6	SujetF (bis)	Adrenalinated	47	2.6622
6	SujetF (bis)	Adrenalinated	62	2.15191
6	SujetF (bis)	Adrenalinated	82	1.74373
6	SujetF (bis)	Adrenalinated	99	1.60679
6	SujetF (bis)	Adrenalinated	135	1.44659
6	SujetF (bis)	Adrenalinated	180	0.97523
7	SujetG	Plain	0	0
7	SujetG	Plain	3.5	0.326146
7	SujetG	Plain	7	0.840051
7	SujetG	Plain	15.03	1.15675
7	SujetG	Plain	19.5	1.30798
7	SujetG	Plain	24.57	1.51967
7	SujetG	Plain	26.87	1.53726
7	SujetG	Plain	31	2.16321
7	SujetG	Plain	48.77	1.52256
7	SujetG	Plain	64.78	1.34298
7	SujetG	Plain	87.03	1.06916
7	SujetG	Plain	105	0.882151
7	SujetG	Plain	139	0.643735
7	SujetG	Plain	185	0.586903
7	SujetG	Adrenalinated	0	0
7	SujetG	Adrenalinated	3.83	0.0367098
7	SujetG	Adrenalinated	8.47	0.29545
7	SujetG	Adrenalinated	14.4	0.529971
7	SujetG	Adrenalinated	15.88	0.523394
7	SujetG	Adrenalinated	20.6	0.672336
7	SujetG	Adrenalinated	25.85	0.651986
7	SujetG	Adrenalinated	35	0.615
7	SujetG	Adrenalinated	46	0.691246
7	SujetG	Adrenalinated	64	0.718117
7	SujetG	Adrenalinated	85	0.737404
7	SujetG	Adrenalinated	100	0.72479
7	SujetG	Adrenalinated	129	0.751978
7	SujetG	Adrenalinated	177	0.678662
8	SujetH	Plain	0	0
8	SujetH	Plain	2.2	0.117629
8	SujetH	Plain	7.17	0.47082
8	SujetH	Plain	9.98	1.2613
8	SujetH	Plain	14	1.34644
8	SujetH	Plain	18	2.98292
8	SujetH	Plain	21.45	3.26808
8	SujetH	Plain	32.5	2.77628
8	SujetH	Plain	47.37	2.3998
8	SujetH	Plain	71.25	1.80653
8	SujetH	Plain	83	1.49188
8	SujetH	Plain	103	1.24928
8	SujetH	Plain	135	0.954011
8	SujetH	Plain	183	0.705691
8	SujetH	Adrenalinated	0	0
8	SujetH	Adrenalinated	3.97	2.37388
8	SujetH	Adrenalinated	7.13	2.12955
8	SujetH	Adrenalinated	9.42	3.2225
8	SujetH	Adrenalinated	17.38	2.19881
8	SujetH	Adrenalinated	20.18	1.76039
8	SujetH	Adrenalinated	24.92	1.64962
8	SujetH	Adrenalinated	33	1.52885
8	SujetH	Adrenalinated	45	1.37603
8	SujetH	Adrenalinated	60	1.19131
8	SujetH	Adrenalinated	90	0.842059
8	SujetH	Adrenalinated	101	0.824591
8	SujetH	Adrenalinated	132	0.667033
8	SujetH	Adrenalinated	180	0.474407
